# Supplementary material for: Characterization of Salmonella serotypes prevalent in asymptomatic people and patients
Source: BMC Infect Dis. 2021 Jul 1;21:632. doi: 10.1186/s12879-021-06340-z (PMC8252320; doi:10.1186/s12879-021-06340-z)
Supplement: Supplementary file 1 — Additional file 1: Supplementary Table 1. The information and antimicrobial resistance phenotype of human Salmonella isolates. [file 12879_2021_6340_MOESM1_ESM.xlsx]

## Sheet: Sheet1
Supplementary Table 1. The information and antimicrobial resistance phenotype of human Salmonella isolates
Strain	Serotype	Sex	Age Ranges	Time	Sample	Place	Source	β-lactams									Aminoglycosides				Carbapenems		Polymyxins		Phenicols	Sulfonamides		Tetracyclines		Fluoroquinolones
								Ampicilin	Ampicillin-sulbactam	Cefazolin	Cefotaxime	Ceftazidime	Cefoxitin	Amoxicillin-clavulanic	Aztreonam	Cefepine	Gentamicin	Amikacin	Kanamycin	Streptomycin	Imipenem	Meropenem	Colistin sulphate	Polymyxin B	Chloramphenicol	Trimethoprim/sulfamethoxazole	Sulfisoxazole	Tetracycline	Minocycline	Nalidixic acid	Ciprofloxacin	Levofloxacin	Doxycyclin
								AMP	AMS	CFZ	CTX	CAZ	CFX	AMC	AZM	FEP	GEN	AMI	KAN	STR	IMI	MEM	CT	PB	CHL	SXT	SUL	TET	MIN	NAL	CIP	LEV	DOX
F1-5	Typhimurium	male	51-60	Feb, 2017	feces	Nantong CDC	Asymptomatic people	R	I	I	S	S	S	S	S	S	S	S	S	R	S	S	S	S	R	R	R	R	R	S	S	S	R
F1-6	Corvallis	male	51-60	Feb, 2017	feces	Nantong CDC	Asymptomatic people	R	R	R	R	R	R	R	I	S	S	S	R	R	S	S	S	S	R	R	R	R	R	S	S	S	R
F1-7	Derby	female	31-40	Mar, 2017	feces	Nantong CDC	Asymptomatic people	R	I	R	R	R	I	R	S	S	R	S	R	R	S	S	S	S	R	R	R	R	R	R	I	S	R
F1-8	London	female	21-30	Mar, 2017	feces	Nantong CDC	Asymptomatic people	R	R	I	S	S	S	R	S	S	R	S	R	R	S	S	S	S	R	R	R	R	I	S	S	S	R
F1-1	Enteritidis	male	51-60	Mar, 2017	feces	Nantong CDC	Asymptomatic people	R	R	R	R	R	I	R	S	S	R	S	R	R	S	S	S	S	R	R	R	R	R	R	S	S	R
F1-2	Rissen	male	41-50	Apr, 2017	feces	Nantong CDC	Asymptomatic people	R	I	S	R	S	S	I	S	S	R	S	S	R	S	S	S	S	R	R	R	R	I	R	S	S	I
F1-3	Senftenberg	male	41-50	Apr, 2017	feces	Nantong CDC	Asymptomatic people	R	I	S	S	S	S	S	S	S	I	S	S	R	S	S	S	S	R	R	R	R	I	R	S	S	S
F1-10	Derby	female	41-50	Apr, 2017	feces	Nantong CDC	Asymptomatic people	R	S	S	S	S	S	I	S	S	S	S	S	S	S	S	S	S	R	R	R	R	R	S	S	S	R
F1-11	Derby	female	21-30	Apr, 2017	feces	Nantong CDC	Asymptomatic people	R	R	R	S	S	S	S	S	S	S	S	S	R	S	S	S	S	S	S	R	R	R	S	S	S	R
F2-1	Typhimurium	female	41-50	Apr, 2017	feces	Nantong CDC	Asymptomatic people	R	S	S	S	S	S	S	S	S	S	S	S	R	S	S	S	S	R	R	R	R	R	R	S	S	R
F2-2	Infantis	male	41-50	May, 2017	feces	Nantong CDC	Asymptomatic people	R	R	R	S	S	S	R	S	S	S	S	S	R	S	S	S	S	R	R	R	R	R	R	S	S	R
F2-3	London	male	41-50	May, 2017	feces	Nantong CDC	Asymptomatic people	R	R	I	S	S	S	I	S	S	R	S	S	R	S	S	S	S	R	R	R	R	R	R	S	S	R
F2-4	Singapore	female	51-60	May, 2017	feces	Nantong CDC	Asymptomatic people	R	I	S	S	S	S	S	S	S	R	S	S	R	S	S	S	S	R	R	R	R	R	R	S	S	I
F2-5	Mbandaka	female	51-60	May, 2017	feces	Nantong CDC	Asymptomatic people	R	S	S	S	S	S	S	S	S	I	S	S	S	S	S	S	S	R	R	R	R	S	R	S	S	S
F2-6	Meleagridis	female	31-40	May, 2017	feces	Nantong CDC	Asymptomatic people	R	R	R	R	R	R	R	S	S	R	R	R	R	S	S	S	S	R	R	R	R	R	R	S	S	R
F2-7	London	male	31-40	May, 2017	feces	Nantong CDC	Asymptomatic people	R	R	I	S	S	S	S	S	S	R	I	S	R	S	S	S	S	R	R	R	R	R	S	S	S	R
F2-8	Enteritidis	male	31-40	May, 2017	feces	Nantong CDC	Asymptomatic people	R	R	R	R	R	R	I	S	S	R	S	S	R	S	S	S	S	R	R	R	R	R	R	S	S	R
F3-3	London	male	51-60	Jun, 2017	feces	Nantong CDC	Asymptomatic people	R	R	R	R	R	I	R	R	R	R	S	R	R	S	S	S	S	R	R	R	R	R	R	I	S	R
F3-10	Typhimurium	male	21-30	Jun, 2017	feces	Nantong CDC	Asymptomatic people	R	I	S	S	S	S	S	S	S	S	S	S	R	S	S	S	S	R	R	R	R	R	S	S	I	R
F3-11	Derby	male	21-30	Jul, 2017	feces	Nantong CDC	Asymptomatic people	R	I	S	S	S	S	I	S	S	S	S	S	R	S	S	S	S	R	R	R	R	R	R	R	I	R
F4-4	Meleagridis	male	21-30	Jul, 2017	feces	Nantong CDC	Asymptomatic people	S	S	S	S	S	S	S	S	S	S	S	S	S	S	S	S	S	S	R	R	R	R	S	S	S	R
F4-5	Meleagridis	female	51-60	Jul, 2017	feces	Nantong CDC	Asymptomatic people	R	I	S	S	S	S	S	S	S	S	S	S	R	S	S	S	S	R	R	R	R	R	S	S	S	R
F4-6	Typhimurium	male	21-30	Jul, 2017	feces	Nantong CDC	Asymptomatic people	R	I	I	S	S	S	S	S	S	S	S	S	R	S	S	S	S	R	R	R	R	R	S	S	S	R
F4-7	typhimurium	male	21-30	Jul, 2017	feces	Nantong CDC	Asymptomatic people	R	I	S	S	S	S	S	S	S	S	S	S	R	S	S	S	S	R	R	R	R	R	R	S	S	R
F5-11	Meleagridis	male	21-30	Jul, 2017	feces	Nantong CDC	Asymptomatic people	I	S	R	S	S	S	S	S	S	S	S	S	S	S	S	S	S	S	S	S	S	S	S	S	S	S
F6-3	London	male	31-40	Jul, 2017	feces	Nantong CDC	Asymptomatic people	S	S	R	S	S	S	S	S	S	S	S	S	S	S	S	S	S	S	S	S	R	I	S	S	S	R
F6-5	Derby	female	21-30	Aug, 2017	feces	Nantong CDC	Asymptomatic people	R	S	I	S	S	S	S	S	S	S	S	S	S	S	S	S	S	R	R	R	R	I	R	R	S	R
F6-8	Rissen	female	41-50	Aug, 2017	feces	Nantong CDC	Asymptomatic people	R	I	R	S	S	S	I	S	S	R	S	S	R	S	S	S	S	R	R	R	R	I	R	S	S	R
F6-10	London	female	51-60	Aug, 2017	feces	Nantong CDC	Asymptomatic people	R	R	R	R	S	S	I	S	R	R	S	S	R	S	S	S	S	R	R	R	R	I	R	S	I	I
F6-11	Agona	male	21-30	Aug, 2017	feces	Nantong CDC	Asymptomatic people	R	R	R	R	S	S	S	S	I	R	S	S	R	S	S	S	S	R	R	R	R	S	R	I	S	I
F7-1	Thompson	female	41-50	Aug, 2017	feces	Nantong CDC	Asymptomatic people	R	R	R	R	S	S	S	S	I	R	S	S	R	S	S	S	S	R	R	R	R	I	R	S	S	I
F7-3	Meleagridis	female	31-40	Aug, 2017	feces	Nantong CDC	Asymptomatic people	R	I	I	R	S	S	S	S	S	I	S	S	R	S	S	S	S	R	R	R	R	I	S	S	S	I
F7-4	Senftenberg	male	41-50	Aug, 2017	feces	Nantong CDC	Asymptomatic people	R	S	I	S	S	S	S	S	S	S	S	S	R	S	S	S	S	S	R	R	R	I	S	S	S	R
F7-5	Thompson	female	41-50	Aug, 2017	feces	Nantong CDC	Asymptomatic people	R	I	S	S	S	S	S	S	S	S	S	S	S	S	S	S	S	S	R	R	R	I	S	S	S	I
F7-6	Uganda	female	31-40	Aug, 2017	feces	Nantong CDC	Asymptomatic people	R	R	R	R	R	R	R	R	S	R	S	S	R	S	S	S	S	R	R	R	R	R	S	R	S	R
F7-7	Liverpool	female	21-30	Aug, 2017	feces	Nantong CDC	Asymptomatic people	S	S	S	S	S	S	S	S	S	S	S	S	S	S	S	S	S	S	S	S	S	S	S	S	S	S
F7-9	Meleagridis	male	51-60	Aug, 2017	feces	Nantong CDC	Asymptomatic people	R	R	R	R	R	R	R	I	S	S	S	S	R	S	S	S	S	R	R	R	R	I	S	R	S	R
F8-1	Newport	male	41-50	Aug, 2017	feces	Nantong CDC	Asymptomatic people	R	S	R	I	S	S	R	S	S	S	S	S	S	S	S	S	S	R	R	R	R	I	S	I	S	S
F8-2	Derby	male	41-50	Aug, 2017	feces	Nantong CDC	Asymptomatic people	S	S	S	S	S	S	S	S	S	S	S	S	S	S	S	S	S	S	R	R	R	I	S	S	S	R
F8-3	Newport	male	51-60	Aug, 2017	feces	Nantong CDC	Asymptomatic people	R	R	I	S	S	S	S	S	S	R	S	S	R	S	S	S	S	R	R	R	R	I	S	S	S	R
F8-4	Senftenberg	male	41-50	Aug, 2017	feces	Nantong CDC	Asymptomatic people	R	S	I	S	S	S	S	S	S	R	S	S	R	S	S	S	S	S	R	R	R	I	R	S	S	I
F8-5	Meleagridis	female	31-40	Sep, 2017	feces	Nantong CDC	Asymptomatic people	R	S	S	S	S	S	S	S	S	I	S	S	S	S	S	S	S	S	R	R	I	I	R	S	S	S
F8-6	Mbandaka	female	31-40	Sep, 2017	feces	Nantong CDC	Asymptomatic people	R	I	I	S	S	S	S	S	S	S	S	S	S	S	S	S	S	R	R	R	R	R	S	S	S	R
F10-5	Typhimurium	female	61-70	May, 2018	feces	Nantong CDC	Asymptomatic people	R	I	I	S	S	S	S	S	S	S	S	S	R	S	S	S	S	R	R	R	R	R	S	S	S	R
F10-8	Derby	male	41-50	May, 2018	feces	Nantong CDC	Asymptomatic people	S	S	S	S	S	S	S	S	S	S	S	S	I	S	S	S	S	R	S	S	R	S	S	S	S	I
F10-9	Typhimurium	male	31-40	May, 2018	feces	Nantong CDC	Asymptomatic people	S	S	S	S	S	S	S	S	S	S	S	S	I	S	S	S	S	S	S	R	S	S	S	S	S	S
F11-2	Agona	male	21-30	Jun, 2018	feces	Nantong CDC	Asymptomatic people	R	I	S	S	S	S	S	S	S	S	S	S	R	S	S	S	S	S	S	R	R	R	S	S	S	R
F16-10	Agona	male	51-60	Jun, 2018	feces	Nantong CDC	Asymptomatic people	S	S	S	S	S	S	S	S	S	S	S	S	S	S	S	S	S	S	S	S	S	S	S	S	S	S
F11-5	Typhimurium	male	21-30	Jun, 2018	feces	Nantong CDC	Asymptomatic people	S	S	S	S	S	S	S	S	S	S	S	S	R	S	S	S	S	R	R	R	R	R	S	S	S	R
F11-6	Indiana	male	31-40	Jun, 2018	feces	Nantong CDC	Asymptomatic people	R	R	R	R	S	S	I	R	I	I	S	R	R	S	S	S	S	R	R	R	R	S	R	R	R	I
F11-7	London	female	51-60	Jun, 2018	feces	Nantong CDC	Asymptomatic people	S	S	S	S	S	S	S	S	S	S	S	S	S	S	S	S	S	S	S	S	S	S	S	S	S	S
F11-10	Rissen	female	21-30	Jun, 2018	feces	Nantong CDC	Asymptomatic people	S	S	S	S	S	S	S	S	S	S	S	S	I	S	S	S	S	S	S	S	R	I	S	S	S	R
F11-11	London	female	41-50	Jun, 2018	feces	Nantong CDC	Asymptomatic people	S	S	S	S	S	S	S	S	S	S	S	S	I	S	S	S	S	S	S	S	S	S	S	S	S	S
F12-1	Typhimurium	female	31-40	Jun, 2018	feces	Nantong CDC	Asymptomatic people	S	S	S	S	S	S	S	S	S	S	S	S	R	S	S	S	S	S	S	R	R	R	S	S	S	R
F12-2	Typhimurium	male	21-30	Jun, 2018	feces	Nantong CDC	Asymptomatic people	R	I	S	S	S	S	S	S	S	S	S	S	R	S	S	S	S	S	S	R	R	R	S	S	S	R
F12-3	Derby	male	61-70	Jul, 2018	feces	Nantong CDC	Asymptomatic people	R	I	I	S	S	S	S	S	S	S	S	S	I	S	S	S	S	R	R	R	R	R	S	I	I	R
F12-8	London	female	51-60	Jul, 2018	feces	Nantong CDC	Asymptomatic people	R	R	I	S	S	S	S	S	S	R	S	S	R	S	S	S	S	S	R	R	R	S	S	I	I	R
F12-9	poano	male	21-30	Jul, 2018	feces	Nantong CDC	Asymptomatic people	S	S	S	S	S	S	S	S	S	S	S	S	S	S	S	S	S	S	S	R	S	S	S	S	S	S
F12-10	London	male	41-50	Jul, 2018	feces	Nantong CDC	Asymptomatic people	R	I	S	S	S	S	S	S	S	R	S	S	R	S	S	S	S	S	R	R	R	S	S	S	S	R
F12-11	Derby	female	21-30	Jul, 2018	feces	Nantong CDC	Asymptomatic people	R	R	S	S	S	S	I	S	S	I	S	R	R	S	S	S	S	R	R	R	R	S	R	R	R	I
F13-1	Manhattan	female	41-50	Jul, 2018	feces	Nantong CDC	Asymptomatic people	S	S	S	S	S	S	S	S	S	S	S	S	S	S	S	S	S	S	S	S	S	S	S	S	S	S
F3-2	Thompson	female	21-30	Jun, 2017	feces	Chongchuan district	Patient	R	R	R	R	R	R	R	R	R	S	S	R	R	S	S	S	S	R	R	R	R	I	S	R	S	R
F3-6	Parytyphi A	female	41-50	Jun, 2017	feces	Chongchuan district	Patient	R	I	S	S	S	S	I	S	S	S	S	S	R	S	S	S	S	R	S	S	R	S	R	R	I	R
F4-1	Enteritidis	male	41-50	May, 2017	feces	Chongchuan district	Patient	R	R	R	R	R	S	R	R	R	S	S	R	S	S	S	S	S	S	S	S	S	S	R	S	S	S
F4-2	Typhimurium	male	31-40	Jul, 2017	feces	Chongchuan district	Patient	R	I	S	S	S	S	S	S	S	S	S	S	R	S	S	S	S	R	R	R	R	R	R	S	S	R
F4-3	Rissen	female	1-10	Jul, 2017	feces	Rugao county	Patient	R	I	R	S	S	S	S	S	S	S	S	S	S	S	S	S	S	R	R	R	R	S	S	S	S	S
F4-9	Parytyphi A	male	41-50	May, 2017	feces	Qidong county	Patient	R	S	R	S	S	S	S	S	S	S	S	S	S	S	S	R	S	S	S	R	I	S	S	S	S	S
F4-11	London	female	31-40	Jul, 2017	feces	Rudong county	Patient	R	I	I	S	S	S	S	S	S	S	S	S	S	S	S	S	S	R	R	R	R	R	S	S	S	R
F5-1	Enteritidis	male	21-30	Sep, 2017	feces	Chongchuan district	Patient	R	I	S	S	S	S	S	S	S	R	S	S	S	S	S	S	S	S	R	R	R	I	R	S	S	R
F5-2	Typhimurium	female	1-10	Sep, 2017	feces	Chongchuan district	Patient	R	S	I	S	S	S	S	S	S	R	S	S	S	S	S	S	S	S	R	R	R	I	R	S	S	R
F5-5	Rissen	male	61-70	Aug, 2017	feces	Chongchuan district	Patient	R	R	R	R	S	S	I	I	I	S	S	S	R	R	S	S	S	R	R	R	R	I	R	R	R	R
F5-6	Rissen	male	61-70	Aug, 2017	feces	Chongchuan district	Patient	R	I	R	R	S	S	S	S	S	S	S	S	R	S	S	S	S	R	R	R	R	S	R	R	I	R
F6-1	Enteritidis	male	1-10	Dec, 2017	feces	Chongchuan district	Patient	R	R	R	R	I	S	R	R	I	S	S	S	R	S	S	R	R	R	R	R	R	R	R	R	R	R
F6-4	parytyphi A	male	1-10	Jun, 2017	feces	Chongchuan district	Patient	I	S	R	R	S	S	S	S	S	S	S	S	S	S	S	S	S	S	S	S	R	I	R	S	S	I
F10-1	Enteritidis	male	51-60	Dec, 2017	blood	Chongchuan district	Patient	S	S	S	S	S	S	S	S	S	S	S	S	S	S	S	S	S	S	S	S	S	S	R	S	I	S
F10-2	Enteritidis	male	1-10	Jun, 2017	feces	Chongchuan district	Patient	R	I	S	S	S	S	S	S	S	S	S	S	R	S	S	S	S	S	S	R	R	I	R	I	I	R
F10-3	Derby	female	71-80	Feb, 2018	feces	Chongchuan district	Patient	R	R	S	S	S	S	I	S	S	I	S	R	R	S	S	S	S	R	R	R	R	I	R	R	R	I
F10-4	Typhimurium	male	51-60	Feb, 2018	feces	Chongchuan district	Patient	R	R	I	S	S	S	R	S	S	S	S	S	S	S	S	S	S	S	R	R	R	R	R	I	I	R
F10-6	Typhimurium	male	1-10	May, 2018	feces	Chongchuan district	Patient	S	S	S	S	S	S	S	S	S	S	S	S	S	S	S	S	S	S	S	S	S	S	S	S	S	S
F10-7	Indiana	female	31-40	May, 2018	feces	Chongchuan district	Patient	R	R	R	R	R	S	S	R	R	I	S	S	R	S	S	S	S	R	R	R	R	S	R	R	R	I
F10-10	Typhimurium	male	1-10	May, 2018	feces	Rugao county	Patient	S	S	S	S	S	S	S	S	S	S	S	S	S	S	S	S	S	S	S	S	S	S	S	S	S	S
F11-1	Typhimurium	male	1-10	Jun, 2018	feces	Chongchuan district	Patient	R	I	S	S	S	S	S	S	S	S	S	S	I	S	S	S	S	R	R	R	S	I	S	I	I	S
F11-4	Typhimurium	female	21-30	Jun, 2018	feces	Chongchuan district	Patient	R	R	R	R	S	S	R	I	R	I	S	R	R	S	S	R	S	R	R	R	R	R	R	R	R	R
F11-8	Enteritidis	male	31-40	Jun, 2018	feces	Chongchuan district	Patient	R	I	I	S	S	S	S	S	S	S	S	S	R	S	S	R	S	S	S	R	S	S	R	I	I	S
F12-4	Enteritidis	female	51-60	Apr, 2018	feces	Chongchuan district	Patient	R	I	I	S	S	S	S	S	S	S	S	S	R	S	S	S	S	S	S	R	R	R	R	I	I	R
F12-5	Typhimurium	female	1-10	Jun, 2018	feces	Chongchuan district	Patient	R	I	I	S	S	S	S	R	S	S	S	S	R	S	S	S	S	S	S	R	R	R	R	I	I	R
F12-6	Typhimurium	female	1-10	Jun, 2018	feces	Chongchuan district	Patient	R	R	S	S	S	S	S	S	S	S	S	S	R	S	S	S	S	S	S	R	R	R	S	S	S	R
F12-7	Rissen	female	41-50	Apr, 2018	feces	Chongchuan district	Patient	S	S	S	S	S	S	S	S	S	S	S	S	S	S	S	S	S	S	S	S	S	S	S	S	S	S
